# Supplementary material for: Variations in Antibiotic Use and Sepsis Management in Neonatal Intensive Care Units: A European Survey
Source: Antibiotics (Basel). 2021 Aug 27;10(9):1046. doi: 10.3390/antibiotics10091046 (PMC8469483; doi:10.3390/antibiotics10091046)
Supplement: Supplementary file 1 [file antibiotics-10-01046-s001.zip]

Archive with 6 entries (6 files):
- Suppl S1.pdf
- Suppl S2.pdf
- Suppl S3.pdf
- Suppl S4.pdf
- Suppl S5.pdf
- Suppl S6.pdf
